# Supplementary material for: Aquatic Peptide: The Potential Anti-Cancer and Anti-Microbial Activity of GE18 Derived from Pathogenic Fungus Aphanomyces invadans
Source: Molecules. 2023 Sep 21;28(18):6746. doi: 10.3390/molecules28186746 (PMC10534430; doi:10.3390/molecules28186746)
Supplement: Supplementary file 1 [file molecules-28-06746-s001.zip]

Archive with 1 entries (1 files):
- molecules-2573816-supplementary.pdf
